# Supplementary material for: Molecular Characteristics and Antimicrobial Resistance of Salmonella enterica Serovar Schwarzengrund from Chicken Meat in Japan
Source: Antibiotics (Basel). 2021 Nov 1;10(11):1336. doi: 10.3390/antibiotics10111336 (PMC8615118; doi:10.3390/antibiotics10111336)
Supplement: Supplementary file 1 [file antibiotics-10-01336-s001.zip]

Archive with 1 entries (1 files):
- antibiotics-1443117-supplementary.pdf
